# Supplementary material for: Clinico‐radiological features, molecular spectrum, and identification of prognostic factors in developmental and epileptic encephalopathy due to inosine triphosphate pyrophosphatase (ITPase) deficiency
Source: Hum Mutat. 2022 Jan 12;43(3):403–19. doi: 10.1002/humu.24326 (PMC9152572; doi:10.1002/humu.24326)
Supplement: Supplementary file 1 — SUPP. TABLE S1. Detailed genotype and phenotype of the newly reported patients. [file HUMU-43-403-s001.xlsx]

## Sheet: Table_S1
Patient ID	Family ID	Alive (age)	Deceased (age)	Country of origin	Genetic state	ITPA variant 1 (RefSeq NM_033453.3, GenBank NC_000020.11)	ITPA variant 1 (NP_258412)	ITPA variant 2 (RefSeq NM_033453.3, GenBank NC_000020.11)	ITPA variant 2 (NP_258412)	Case report	Sex	Age at presentation	Presenting symptom(s)	Age at first seizure	Pregnancy and delivery history	Neonatal course	Feeding problems and failure to thrive	Cardiac involvement	Developmental delay (DD)/intellectual disability (ID)	Neurological manifestations	Seizures	EEG	Microcephaly	Ophthalmologic disorders	Other relevant clinical features	Biochemical-metabolic studies
P1	F1	Yes (60 mo)	-	Romania	Compound heterozygous	c.359_366dup	p.(Gly123Serfs*104)	c.488C>T	p.Thr163Met	The proband is a 5-year-old Caucasian girl born at 39 weeks by caesarian section to a 32-year-old mother (GIII, PII), after a pregnancy monitored for maternal HTA that complicated with eclampsia. Her birth weight was 2,840 g (75th percentile), head circumference 32 cm (25th percentile), length 50 cm (95th percentile) and Apgar score 9. She had difficult postnatal adjustment, hypotonia, and prolon…	Female	Birth	Adaptation problems	5 mo	Eclampsia, CS, AT, relative microcephaly	Difficult postnatal adjustment, muscular hypotonia, prolonged jaundice	Yes, requiring gastrostomy	No, ECG and ultrasound normal at age 5y	Yes, severe (first clear word spoken at age 5 y)	Progressive muscular hypotonia, central hypotonic syndrome with extra-pyramidal signs, no head or sphincter control, unable to fixate or follow	Onset at 5 mo, refractory to medical treatment	Initally normal, later temporal abnormalities migrating from left to right	Yes, progressive	Optic atrophy in context of cerabral atrophy	Neuroblastoma with left eye Claude Bernard Horner syndrome; Notes: two VOUS identified in NBAS gene)	Vanillylmandelic acid (VMA) and homovanillic acid (HMA) were normal but neuron-specific enolase (NSE) was increased (114.4ng/ml). LCR biochemistry revealed increased albumin, increased proteins, low chloride, normal lactic acid and piruvate. Potential infectious causes were excluded by a normal hemogram and the absence of the inflammatory syndrome. Metabolic biochemistry studies were reported nor…
P2	F2	-	Yes (31 mo)	Australia	Compound heterozygous	c.271T>C	p.(Phe91Leu)	hg19, chr20: 2,816,108 – 3,955,033	-	The proband was the first child to unrelated parents. She was born at 41 weeks gestation with a birth weight of 3.5 kg, head circumference 33 cm, and length 53 cm. She had been noted to be sleepy with poor suck and didn't cry for feeds. She was evaluated by the paediatric service at 9 weeks because of poor tone and visual regard. She had a normal brain MRI scan at this time. Prior to this, she ha…	Female	Birth	Adaptation problems	Neonatal	Normal pregnancy and delivery	Poor suck and sleepy from birth	Yes, evere GI dysmpotility and feed intolerance with assocatiaed growth stagnation	No, normal Echo and ECG (other than Left axis deviation)	Yes, developmental regression then stagnation from 9 weeks	Progressive and severe hypotonia, choreoathetoid movement disorder, progressive epilepsy	Treatment refractory since the age of 14 weeks	EEG at 15 weeks: markedly abnormal EEG with slow disorganised background and very frequent low-amplitude electrographic seizures that predominantly arose from the left occipital region, but migrated in a multifocal fashion throughout both hemispheres. The electrographic seizures did not have any clear clinical correlate. The low amplitude clinical writhing and mouthing movements did not appear to…	Yes, progressive (38 cm or 10th percentile by 15 weeks) with very poor growth	Bilateral cataracts (age 2 y)	No	Normal
P3	F2	-	Yes (31 mo)	Australia	Compound heterozygous	c.271T>C	p.(Phe91Leu)	hg19, chr20: 2,816,108 – 3,955,033	-	Sibling 2 was the second child to unrelated parents. She was born at 36 weeks gestation after an unremarkable pregnancy. She required CPAP early on and was noted to have an abnormal heart. Due to her sister’s diagnosis and the need for possible cardiac surgery, brain MRI and EEG were performed at one week of age and were both normal. Although she was sleepy, her examination was near normal at tha…	Female	Birth	Adaptation problems	9 weeks	Normal pregnancy and delivery	Born at 36 weeks gestation, experienced respiratory distress which was treated with CPAP	Yes, feeding and growoing well for the first 5 months of life; by 6 months, failure to thrive but no evidence of aspiration or GI dysmotility; by 16 months, no relevant weight gain and gastrostomy was placed, but she had increaseing issues with feed intolerance	Yes, disconnected left pulmonary artery supplied via ductus from left innominate artery; right aortic arch with mirror image branching; prolonged QT interval	Severe global developmental delay with regression (more advanced than her sibling)	Severe central and peripheral hypotonia by 9 weeks of age; reflexes at the upper limit of normal at this age	From the age of 5 months, refractory	EEG at 5 mo during sleep up to three second runs with epileptiform high amplitude slow wave spike complexes bilaterally over temporal, central and posterior regions. No correlation seizure activity during the record.	Decreased from the 25th rto the 9th percentile over first 5 months	Bilateral cataracts developed approximately at 2 years and 9 months	No	Normal
P4	F3	Yes (48 mo)	-	Russia	Homozygous	c.359_366dup	p.(Gly123Serfs*104)	c.359_366dup	p.(Gly123Serfs*104)	The patient was referred at the age of 17 months for psychomotor delay, microcephaly, hypotonia, and seizures. Both parents are healthy with no medical conditions. The older brother suffered from intrauterine CMV infection and perinatal asphyxia causing cerebral palsy with muscular hypertonia and spasms and symptomatic focal epilepsy, and died after being hospitalized for pneumonia at the age of …	Male	Birth	Adaptation problems (resuscitation needed)	Day 2	Unremarkable pregnancy; CS; AT; resuscitation at delivery	Tremors at day 2 treated with phenobarbital	Yes	No	yes, severe	Progressive muscular hypotonia	At 3 mo tonic seizures	NA	Yes, progressive	No	No	Normal
P5	F4	Yes (48 mo)	-	Poland	Homozygous	c.124+1G>A	p.?	c.124+1G>A	p.?	He was born with cryptorchidism, ogival palate, and joints laxity with retroflexed of knees, congenital left hip dysplasia, and clubfoot. Gypsum was put on feet at 3rd day of life, then he underwent Achilles tendon surgery. At the age of 3 months. during infection without fever, he experienced two subsequent tonic attacks, each lasting two minutes. At 7 months, the patient had short stature, low …	Male	3 mo	Seizures	3 mo	Normal	Neonatal hypotonia	Yes	No	Yes, severe	Progressive muscular hypotonia with preserved deep tendon reflexes	Subsequent tonic attacks; since 8 months of age, clonic jerks of the face and the left side limbs intensified	Localised dischanges that tended to generalize	Yes, progressive (since 7 mo); OFC 39 cm at 7 months	Loss of visual acuity, macular vasculopathy on the fundus examination, suggesting retinal cones dystrophy	Cryptorchidism, ogival palate, joins laxity (retroflexed of knees, congenital left hip dysplasia, clubfoot)	At 8 mo: congenital TORCH infections were excluded, lactates, ammonia, thyroids hormones, GCMS, and tandem MS were normal; elevated blood lactates 23,4 (ref 4,5 -19,8 mg/dl) were found at 11 months old.
P6	F5	Yes (72 mo)	-	Poland	Homozygous	c.488C>T	p.(Thr163Met)	c.488C>T	p.(Thr163Met)	The patient was delivered through CC after regular pregnancy (mother CIII, PII; 39 Hdb). Apgar score was 10. Brain ultrasound revealed hyperechogenic area of the thalamus. Tremor of the lower limbs was observed since the age of 2 weeks. When he was 2 months old, first seizures were observed. Epilepsy was then confirmed by the EEG. Laboratory testing yielded normal results, but elevated protein le…	Male	2 weeks	Tremors	2 mo	Normal	Tremor of the lower limbs since the 2nd day of life	Yes, PEG placed at 5 mo due to decreased sucking and swallowing; sucking deasappered at the age of 1.5 months	No	Yes, severe	Tremor of the lower limbs since he was 2 weeks old; hypotonia with presserved deep tendon reflexes	Yes, severe epileptic encephalopathy since the age of 2 mo	Localised dischanges that tended to generalize	Yes, with dolichocephaly; no fontanelle at 4 mo; OFC 38,5 cm at 4 mo	Decreased visual contact	Elevated protein level in CSF	LA 34,4 mg/dl (4,5 - 19,8); CDG normal; cholesterol 184 mg/dl (81-147); SAICAR in urine not detected; SULFI-TEST - negative; AspAT 37 (< 84); ALAT 36 (< 60); SCF - proteins 93%; muscle biopsy - normal ; spectrofotometry oxydase cyt c 31.8 (6,2-17,5); oxydoreductase succynyl-cyt c 6,5 (5,7 -9,5); oxydoreductase succynyl-ubic 9,7 (7,5 - 12,5); oxydoreductase ubichin-cyt c. 128 (44,9-93,5); oxydored…
P7	F6	-	Yes (12 mo)	Spain	Homozygous	c.264-1G>A	p.(Ile88MetfsTer59)	c.264-1G>A	p.(Ile88MetfsTer59)	The patient was delivered after an unremarkable pregnancy. Neonatal period was regular but there were feeding difficulties requiring tube feeding. At 3 months of life, the patient was diagnosed with dilated cardiomyopathy associated with intramural and subendocardic fibrosis. Physical examination revealed severe psychomotor delay , generalized hypotonia, and piramidal signs (4 extremities) with m…	-	NA	Seizures, loss of developmental skills	NA	Unremarkable pregnancy	Normal	Yes, tube feeding	Yes, DCM detected at 3 months of life; intramural and subendocardic fibrosis	Severe psychomotor delay	Generalized hypotonia diagnosed at 3 months of life; piramidal signs (4 extremities): moderate peripheral hypertonia with brisk reflexes and babinski sign	Focal and generalized seizures, tonic seizures	EEG: slow background activity with focal left frontal spikes	Yes	Yes: cataract, maculopathy, and sudden panuveitis	Facial dismorphic features; histology in muscle was normal; brain autopsy revealed ectopic neurons and centrum ovale astrocytosis, very low density of neurons in the very first cortical layers; recurrent infections	Lactic acidosis. Organic acid analysis showed slightly increased levels of 3-methylglutaconate and 3-methylglutarate. Increased 7 DHC (16,1 micromol/L; CV:0-7,5). Beta cholestanol (14.8 micromol/L; CV: 2-12.6). Free fatty acids in urine were normal. Coenzyme Q10 in urine was normal when related to protein concentration but reduced when related to CS (3.5 nmol/U CS; CV: 3.9-.12.7). Mitochondrial r…
P8	F7	Yes (24 mo)	-	Macedonia	Homozygous	c.452G>A	p.(Trp151*)	c.452G>A	p.(Trp151*)	The patient was symptomatic since the age of 4 months, presenting with with failure to thrive, nutritional disorder, secondary microcephaly, loss of eye contact, loss of acquired motor skills, generalized hypotonia. From 6 months of age, he experienced repeated cyanotic attacks sometimes associated with myoclonus. Interictal EEG did not reveal epileptic abnormalities but overall unspecific findin…	Male	4 mo	Psychomotor delay, failure to thrive, hypotonia	6 mo	Diagnosis of congenital pulmonary airway malformation (CPAM) during pregnancy	Surgical resection of CPAM	No	No	Yes, severe	Severe psychomotor delay, dystonic/dyskinetic movement disorder, severe hypotonia	Fever-associated	Nonspecific alterations	Yes (- 5.6 SDS)	Yes, strabismus and cataract; no cone dystrophy	No	NA
P9	F8	-	Yes (19 mo)	USA	Homozygous	c.124+1G>A	-	c.124+1G>A	-	This patient was born at term to distantly consanguineous (5th degree) parents. No significant abnormalities in birth history. Birth weight was 3.4 kg, length 49 cm, and head circumference 33 cm. She was diagnosed with a seizure disorder at the age of 4 months after abnormal posturing and was found to have developmental delay. She was first diagnosed with "silent" EEG positive epilepsy, which lat…	Female	4 mo	Seizure, psychomotor delay, failure to thrive	4 mo	Unremarkable	Unremarkable	Yes	No	Yes, severe	Refractory epilepsy	Recurrent status epilepticus	Abnormal	Yes	No	No	Normal
P10	F9	-	Yes (30 mo)	Egypt	Homozygous	c.488C>T	p.(Thr163Met)	c.488C>T	p.(Thr163Met)	The patient presented with jerky hand movemets after birth and then, at age of 2 months, she developed focal eye twitches, which further progressed to her hands and legs. Antiepileptic treatment was started with Levitiracetam and Phenytoin. Seizures did not improve. Brain MRI showed cortical atrophy. Organic acids in urine were normal. Seizures were not controlled, therefore Valproate was introdu…	Female	2 mo with eye twitches, feeding problems and loss of weight	Seizures	2 mo	NVD FT (NICU for NJ for 2 days); birth weight 3,250 g; head circumference at age of 2.5 months was 35.5 cm	Decreased fetal movements	Yes, failure to thrive and feeding problems	No	Profound	Extrapyramidal signs associated with hypotonia; reflexes can be hardly elecited due to excessive abnormal movements	Severe epilepsy fairly controlled with phenoarbitone	Bilateral occipital and less frequent temporal epileptiform activity	Yes (-6.7 S.D.)	Bilateral cataracts diagnosed at the age of 22 months	-	Normal
P11	F10	-	Yes (21 mo)	Egypt	Homozygous	c.124+1G>C	-	c.124+1G>C	-	The patient was delivered by normal spontaneous vaginal delivery after an unremarkable pregnancy. Neonatal course was uneventful. At the age of 3 months, psychomotor delay was diagnsed as she lacked neck support. She had microcephaly as well. At the age of 4 months, the patient started to suffer from seizures characterized by eye rolling, as well as clonic generalized seizures. Seizures were refr…	Female	3 mo	DD, microcephaly	4 mo	Normal pregnancy; NVD	Normal	Yes, failure to gain weigh with difficult swallowing (Only fed with pureed food)	Yes, tachycardia	Profound	Hypotonia with present reflexes; abnormal movements	Refractory seizures	NA	Yes, (40 cm at 19 months, - 5 SDS)	Bilateral pale optic disc; cataract developed after the age of 2 years; strabismus	-	Normal
P12	F11	Yes (30 mo)	-	Kazakhstan	Compound heterozygous	c.67-1G>A	-	c.359_366dup	p.(Gly123Serfs*104)	This patient was born at 42 weeks of gestation to a non-consanguneous family. Parents are healthy. Mother had complicated pregnancy with several risks of miscarrieges and had miscarriege in her first pregnancy. The patient's birth weight was 3,772 g, height 54 cm, and head circumference 33cm. Apgar score was 5/7. Delivery was complicated by asphyxia. She developped neonatal seizures and posthypox…	Female	Birth	Apnea, seizures	Day 1 of life	Second pregnancy, complicated	No cry upon delivery, seizures from the first day of life	Yes, with dysphagia and poor sucking reflex	Patent ductus arteriosus; ECG normal	Yes, severe; no speech	Hypotonia and weak deep tendon reflexes	Severe and refractory	Dysorganaized cortical rhythm during sleep and weakfullnes; diffuse continuous Teta activity with incerted epileptiform activity in fronto-central electrodes bilaterally; hypsarrhythmia	Yes	Abnormal visual evoked potentials; no cataract; partial optic atrophy	No	Chromatomass spectrometry in urine (in мМ/моl CRE): eleveted 2-hydroxyisobutyric acid (7,49), 3-hydroxybutyric acid (159,51), adipic acid (131,28), vanillylmandelic acid (25,64), methylmalonic acid (8,76), methylsuccinic acid (6,21), suberic acid (114,07), ethylmalonic acid (24,68), fumaric acid (83,29). Decreased homocysteine in bood 3.37 mmol/l. Tandem Mass spectrometry in blood: elevated propi…
P13	F12	Yes (65 mo)	-	Pakistan	Homozygous	c.488+5_488+6delGG	-	c.488+5_488+6delGG	-	The proband is a 5.5-year-old female born at term by spontaneous vaginal delivery. Parents are consanguineous. Family history was remarkable for a younger borther (first-born) with ID and epilepsy, deceased because of pneumonia (genetic testing was not available). There was history of an abortion after the birth of the patient. The patient suffered from failure to thrive and was diagnosed with me…	Female	1 y	DD, seizure	1 y	Normal	No	Yes, failure to thrive	No	Yes, severe	Indresed tone and hyperreflexia	Severe epilepsy	No interictal discharges	Yes, severe (-8.3 SDS)	Visual impairment	Hearing impairment, neuroradiological abnormalities (cerebral/cerebellar atrophy, thinning of corpus callosum)	NA
P14	F13	-	Yes (18 mo)	Nepal	Homozygous	c.452G>A	p.(Trp151*)	c.452G>A	p.(Trp151*)	This patient suffered from epilepsy of infancy with migrating focal seizures. He had history of apnea in the setting of seizures. Additional clinical features included microcephaly, severe DD with regression, abnormalities on brain MRI/MRS, constipation, GJ-tube, aspiration, tachycardia, desaturations, and a slight elevation in plasma methylmalonic acid. He was born at term after a pregnancy comp…	Male	Birth	Seizure	Day 1 of life	Pregnancy complicated by poorly controlled gestational diabetes; c-section due to failure to progress	Respiratory distress at birth; seizures at 1 hour of life.	Yes, due to oropharyngeal dysphagia and aspiration; G-tube for water and a J-tube for feeds and medications.	ECG: Tachycardia; echocrdiogram at 16 months: dilated left ventricle with moderately depressed global systolic function.	Severe	Roving eye movements, no eye contact, no pursuit movements; spontaneous movements of the limbs; nonverbal; diminished facial movements; occasional reflexive smile with touch; markedly decreased tone; head lag; intact deel tendon reflexes	Malignant migrating epilepsy of infancy with history of apnea in the setting of seizures	EEG at 17 months: continuous generalized slowing; occasional parasagittal spike waves	Yes, 38.5 cm at 14 mo (< 1st percentile)	No	No	Lumbar puncture revealed low amino acids with branch chain, with a mild elevation of phenylalanine at 12.4. CSF proteins were elevated at 140.9. In the CSF sample he had normal tetrahydrobiopterin, neopterin, 5 methyltetrahydrofolate, 3-O-methyldopa, homovanillic acid, 5-hydroxyindoleacetic acid, lactic acid, and glucose. Plasma amino acids revealed a slight decrease in cysteine but were otherwis…
P15	F14	Yes (48 mo)	-	Honduras	Homozygous	c.545T>C	p.(Leu182Pro)	c.545T>C	p.(Leu182Pro)	This patient was born to consanguineous healthy parents (3rd cousins). She was born at term by C-section, with birth weight of 2,835 g. No post-natal complications. At 2 months, she was found to have failure to thrive due to poor feeding. Gtube was placed also due to aspiration, further confirmed by videofluroscopy (silent aspiration). Echocardiogram was normal. She was diagnosed with global DD a…	Female	2 mo	Feeding problems and delayed milestones	4 mo, provoked by fever	Normal	Normal	Yes, G-tube placed	No	Yes, global DD	Absent pursuit movements and interaction with the environment; nonverbal; strabismus; upward rolling eye movements; marked diffuse hypotonia; head lag; decreased reflexes; no response to light palpation but response to deep palpation; does not roll over; generalized hypotonia; no active movement of extremities	Febrile seizure at 4 mo with staring and guttural sounds. During seizures there are tonic movements of left upper extremity and she cries when the episode ends. Sometimes post ictal status (sleeps from minutes to hours). Triggers are illness and fever. Seizures last less of a min to 1 minute and are rescued by 1.ml of CBD.	Video-EEG: background discontinuity, multifocal epileptiform discharges, at times in semirhtythmic runs; multifocal seizures lasting ~20 seconds. EEG consistent with multifocal seizures with most EEG abnormalities being sublinical and few corresponding to eye opening with upward eye deviation.	Yes	Cortical visual impairment	No	Normal PAA/Acylcarnitine/Carnitine/Biotinidase profiles. Normal UOA, Plasma creatine and GAA.
P16	F15	Yes (10 mo)	-	USA	Homozygous	c.519delC	p.(Asn173Lysfs*51)	c.519delC	p.(Asn173Lysfs*51)	This patient was born at 39th gestation by cesarean section due to non-reassuring fetal heart rate and labor complicated by nuchal cord. Pregnancy was complicated by advanced maternal age and maternal obesity. Apgar score was 8 and 9. At birth, resuscitation involved bulb syringe but no oxygen. At 9 months of age, he could not sit up or roll, but he could briefly hold head up. He could kick, wher…	Male	1-2 days of age	Congenital hypotonia, global DD, myoclonic seizures	5 mo	Pregnancy complicated by advanced maternal age and maternal obesity. Labor was complicated by nuchal cord.	Myoclonus, dehydration	NA	Small patent foramen ovale	Yes, profound	Hypotonia, DD, seizures and tremors	Yes, since the age of 5 months of age; tonic seizures and staring spells, refractory	24 hour EEG: subclinical left temporal lobe seizure with unknown clinical manifestations; lasted 1m 19s with spread to left hemospheric electrodes; findings suggestive of focal epilepsy.	Yes, (39.5 cm at 5 mo and 2 weeks; <3rd centile)	Myopia and macular hypoplasia	No	Lactic Acid Plasma (9 mo of age): 2.6 (0.5-2.2 mmol/L), free carnitine ( at age 9 mo): 30 (27-49 nmol/mL), total carnitine (at age 9 mo): 42 (38-68 nmol/mL), ammonia level Venous (at 9 mo of age): 39 (18-72 umol/L), plasma very long chain fatty acid analysis (at 5 mo of age): normal, urine organic acid analysis: normal.
P17	F16	-	Yes (36 mo)	Saudi Arabia	Homozygous	c.215A>G	p.(Asp72Gly)	c.215A>G	p.(Asp72Gly)	Family history was unremarkable and both pregnancy and neonatal period were uneventful. This patient presented with seizure starting at age of four months, which were treated with trial of multiple antiepileptic drugs (Levetiracetam, Phenytoin, and Carbamazepine). No infantile spasms were observed. The seizures were partially controlled with the combination of these drugs. She was profoundly dela…	Female	4 mo	DD, seizures	4 mo	Normal	Normal	NA	No	Yes, global DD	Axial hypotonia, brisk reflexes, but no Babinski	Generalized tonic-clonic; only partial control achieved by the use of multiple antiepileptic drugs (Levetiracetam, Phenytoin, and Carbamazepine)	EEG at 9 mo: asymmetry of background activity which were slower and have a higher amplitude over the left anterior region, with intermittent sharply contoured delta and sharp wave activity seen over the left posterior quadrant	Yes	Blindness	Facial dysmorphic features (depressed nasal bridge and scanty sparse blond hair)	Metabolic workup (serum and urine amino acids, blood tandem MS, and urine GC-MS) were normal
P18	F16	-	Yes (24 mo)	Saudi Arabia	Homozygous	c.215A>G	p.(Asp72Gly)	c.215A>G	p.(Asp72Gly)	This patient is a girl with a similar presentation as her sister, including global DD, axial hypotonia, microcephaly, and seizures starting at age the age of five months. Family history was unremarkable and both pregnancy and neonatal period were uneventful. Seizures were partially controlled with a combination of antiepileptic drugs (Levetiracetam, Phenytoin, Carbamazepine, Phenobarbital), but s…	Female	5 mo	DD, seizures	5 mo	Normal	Normal	NA	No	Yes, global DD	Axial hypertonia	Generalized tonic-clonic seizures; Levetiracetam, Phenytoin, and Carbamazepine were tried, but only Phenobarbital was beneficial	Potential epileptogenicity in the temporal areas more prominent on the left side in the setting of a diffuse nonspecific cerebral dysfunction	Yes	Bilateral cataracts	No	Metabolic work up in the form of blood tandem MS and urine GC-MS was normal.
P19	F16	Yes (63 mo)	-	Saudi Arabia	Homozygous	c.215A>G	p.(Asp72Gly)	c.215A>G	p.(Asp72Gly)	This patient was born to consanguineous healthy parents (second degree cousins). He has one brother who died in infancy with intractable seizure disorder and global DD. The patient was product of full-term pregnancy and normal delivery, with low birth weight (2,000 g, SGA) and history of neonatal ICU admission due respiratory distress. He presented with global DD and tonic-clonic seizures startin…	Male	4 mo	DD, seizures	4 mo	Full term, normal delivery	Low birth weight, respiratory distress,	NA	No	Yes, global DD	Truncal hypotonia with brisk reflexes	Generalized tonic-clonic seizures; levetiracetam and phenobarbital were administered but seizures were controlled with clonazepam	Epileptic abnormalities and spike in the left hemispheres	Yes	Bilateral cataracts	No	NA
P20	F16	Yes (13 mo)	-	Saudi Arabia	Homozygous	c.215A>G	p.(Asp72Gly)	c.215A>G	p.(Asp72Gly)	This patient presented with microcephaly, hypotonia, and brisk reflexes at the age of 1 month. Global DD was later diagnosed and the patient suffered from recurrent generalized tonic-clinic seizures since the first six months of life. EEG revealed multiregional sharp waves and epileptiform discharges, more prominent in the left frontopolar areas. Brain MRI showed delayed myelination in the suprat…	Male	1 mo	Hypotonia	2 mo	Full term, normal delivery	Normal	NA	No	Yes, global DD	Truncal hypotonia	Generalized tonic-clonic seizures; partial seizure contro was achieved with phenobarbital and levetiracetam	EEG revealed multiregional sharp waves and epileptiform discharges, more prominent in the left frontopolar areas	Yes	No	No	NA
P21	F17	Yes (48 mo)	-	Saudi Arabia	Homozygous	c.253G>A:	p.(Gly85Ser)	c.253G>A:	p.(Gly85Ser)	This patient presented with global DD, microcephaly, truncal hypotonia, and tonic-clonic seizures. Her parents were second-degree cousins and her sister had a similar clinical presentation and died at the age of seven years. She is product of full-term pregnancy and cesarean section delivery, with history of neonatal ICU admission due to respiratory distress. Seizures started at age of seven mont…	Female	7 mo	DD, seizures	7 mo	Full term	Neonatal ICU admission due to respiratory distress	NA	No	Yes, global DD	Truncal hypotonia	Tonic-clonic seizures; clonazepam was tried with partial control	Spikes, sharp wave, continuous slow activity in temporal areas and generalized; intermittent slow activity; generalized slow activity (slow background)	Yes	NA	No	Metabolic work up in the form of blood tandem MS and urine GC-MS was normal.
P22	F18	Yes (42 mo)	-	Saudi Arabia	Homozygous	c.532C>T	p.(Arg178Cys)	c.532C>T	p.(Arg178Cys)	This patient presented with global DD, seizure, microcephaly, and truncal hypotonia. Her parents are first-degree relatives. She has two healthy siblings. Her first seizure started at the age of five months and it was controlled with Topiramate. She was born preterm due to oligohydramnios and IUGR. She was delivered by cesarean section, with birth weight of 1.7 kg. EEG showed mild slowing of back…	Female	5 mo	DD, seizures	5 mo	Preterm birth due to oligohydramnios and IUGR; delivered by cesarean section	Normal	NA	No	Yes, global DD	Truncal hypotonia	Generalized tonic-clonic controlled with topiramate	Mild slowing of background with epileptiform discharges, mainly in central and left temporal regions	Yes	NA	No	NA
P23	F19	Yes (24 mo)	-	Saudi Arabia	Homozygous	c.532C>T	p.(Arg178Cys)	c.532C>T	p.(Arg178Cys)	This patient is a 2-year-old girl born to consanguineous parents. She was born by c-section at 34 weeks due to oligohydramnios and decreased fetal movement. Birth weight was 1.7 kg (-1.15 SDS). She did not require ventilation and stayed at the NICU for 1 month due to feeding difficulties and hypotonia. Brain MRI at birth was unremarkable. She was also diagnosed with microcephaly. She was noted to…	Female	Birth	Microcephaly	6 mo	C-section at 34 weeks due to oligohydrominos and decreased fetal movements	NA	Yes, oropharyngeal dysphagia with premature spillage, reduced base on tongue retraction and delayed swallow response	Normal ECG	Severe DD/ID with regression	Generalized hypotonia but normal reflexes	Yes, starting at 5 months	EEG showed interictal left temporal sharp waves and infrequent spikes; no ictal pattern was observed during seizures	Yes (39.7 cm at 1 year and 5 months of age, <3rd percentile)	Yes, esotropia	-	Normal lactic acid. Normal amino acid profile. Low urea and creatanine. Low VLCFA's C22, C24, and C26. High MCV and low hemoglobin.
P24	F20	-	Yes (9 mo)	Iran	Homozygous	c.489-2A>G	-	c.489-2A>G	-	This patient is a 9-month-old boy born at 40 weeks of gestation by caesarean section due to cephalopelvic disproportion. Birth weight was 3 kg (-1.2 SDS), length 49 cm (-0.98), and head circumference 34 cm (-0.66). He had severe feeding difficulties requiring nasogastric tube feeding and presented with neonatal hypotonia. At the age of 2 months, he started to suffer from recurrent focal clonic an…	Male	2 mo	Seizures	2 mo	Normal	Neonatal hypotonia	Yes, NG tube feeding	No	Severe	Hypotonia (especially axial)	Yes, oset at 2 mo, refractory to medical treatment	NA	Yes, progressive	No	Two hypopigmented skin lesions	CSF: sugar (43), protein (174); CBC: Hb:10/5, MCV:85/7, PLT:3335/000
P25	F20	Yes (1 mo)	-	Iran	Homozygous	c.489-1G>T	-	c.489-1G>T	-	This patient presented with hypotonia at the age of 1 month. Pregnancy was uneventful. She was born at the 38th week of gestation with a birth weight of 3,500 g (1.14 SDS) and head circumference of 34 cm (0.35 SDS). She experienced feeding difficulties in the neonatal period and physical examination revealed severe hypotonia. At the age of 8 months, she started to suffer from tonic seizures, whic…	Female	1 mo	Hypotonia	8 mo	Normal	Neonatal hypotonia	Yes	No	Severe	Hypotonia	Tonic seizures partially responsive to phenobarbital	NA	Yes, progressive	Yes, esotropia	Dysmorphic features	NA
P26	F21	Yes (16 mo)	-	Turkey	Homozygous	c.250C>A	p.(Pro84Thr)	c.250C>A	p.(Pro84Thr)	This patient was born at 40 weeks of gestation via vaginal delivery to consanguineous parents. Birth weight was 3, 320 g (0 SDS). He had a postnatal hospitalization for 1 week due to respiratory difficulties. The patient presented with seizures at 1 month of age. These episodes were characterized by apnea, perioral cyanosis, and tonic contraction of extremities. Metabolic workup (serum biochemist…	Male	1 mo	Seizures	1 mo	Normal	Respiratory distress after birth and seizures at 1 month of age	Yes, feeding difficulties	No	Severe	Severe axial and peripheral hypotonia, bilaterally hyperactive patellar reflex, bilateral extensor plantar response, no spasticity, and occasional dystonic/stereotypic movements	Tonic seizures with apnea and cyanosis since the age of 1 mo	Bilateral frontotemporal epileptic discharges	Yes	Yes, bilateral cataracts and synechia of iris and lens	Bilateral pelvic ectasia on abdominal US	Normal
P27	F22	Yes	-	Canada	Homozygous	c.142delG	p.(Glu48Serfs*41)	Deletion of exons 1-5: hg19, chr20: 3,189,364 – 3,196,608	-	This patient is an eight-month-old female born at 40+6 weeks of gestation to a healthy 33-year-old G1 mother and a healthy father, with a birth weight of 4,100 g (1.99 SDS, LGA). There was a pregnancy history of feeble fetal movements. Physical examination at 6 weeks of life revealed weak suck and poor feeding associated with hypotonia. Brain MRI showed T1-hypointensity and T2-hyperintensity sign…	Female	6 weeks	Hypotonia and feeding difficulties	5 mo	Pregnancy history of feeble fetal movements	Hypotonia and feeding difficulties	Yes, feeding problems due to hypotonia; normal videofluoroscopic swallow study	NA	Yes, global DD	Axial hypotonia, appendicular spasticity	Yes, onset 5 mo with limb and/or whole-body jerking; currently well controlled with levetiracetam	Multifocal epileptic spikes and some episodes of bilateral epileptic spikes occurring over several seconds in a train	Yes, progressive (50-75th centile at birth, progressing to 2nd centile at the age of 6 mo)	NA	No	NA
P28	F23	Yes (42 mo)	-	Saudi Arabia	Homozygous	c.452G>A	p.(Trp151*)	c.452G>A	p.(Trp151*)	This patient is the second child of consanguinous parents. His older sibling presented with similar clinical features and prematurely deceased at 6.5 years of age. After regular delivery and unremarkable neonatal period, he started to suffer from recurrent seizures at the age of 4 months. Seizures were refractory to treatment and required ICU care. Brain MRI was unremarkable. The patient experien…	Male	4 mo	Seizures	4 mo	Normal	Normal	Yes, feeding difficulties	No	Yes, global DD	Hypotonia, irritability	Yes, since the age of 4 mo, variable seizure types; good seizure control (seizure-free) with Levetiracetam, Phenobarbitone, Sodium Valporate and Topiramate	High voltage polyspikes and epileptiform discharges	Yes, progressive	Yes, bilateral cataracts	No	NA
